# Supplementary material for: Functionalized Membrane Domains: An Ancestral Feature of Archaea?
Source: Front Microbiol. 2020 Mar 31;11:526. doi: 10.3389/fmicb.2020.00526 (PMC7137397; doi:10.3389/fmicb.2020.00526)
Supplement: Supplementary file 2 [file Table_1.XLSX]

## Sheet: Feuil1
Strain	Site characteristics													Optimal growth conditions			Reference
	Hydrothermal field	Host rock	Depth (m)	End member fluid										Temperature (°C)	pH	%NaCl (g.L-1)
	(vent)			Temperature (°C)	pH	Cl (mM)	Na (mM)	K (mM)	Ca (mM)	Sr (µM)	Fe (µM)	Mn (µM)	H2S (mM)
Palaeococcus ferrophilus	Myojin Knoll[1]	IAB	1338	235	4.0	556	421	28.2	55.6	144	240	570	2.6	83	6.0	4.7	(Ishibashi et al., 2015)
	(Sunrise)
P. helgesonii	Vulcano Island[2]	HKA	0	64.9	5.7	631	545	15	18	95	0.2	398	2.5	80	6.5	2.8	(Rogers et al., 2007)
	(Pozzo Itsmo)
P. pacificus	East Pacific Rise 1°S	N-MORB	2737		7									80	7.0	3.0	East Pacific Rise 1°S
	(Niao Chao Hill)
Pyrococcus abyssi	North Fiji Bassin[3]	N-MORB	2000	285	4.7	255	210	11	7.0	30	13	12	2.0	96	6.8	3.0	(Grimaud et al., 1991)
	(White Lady)
P. endeavori	Juan de Fuca Ridge[4,5]	E-MORB	2200	350	4.5	334	260	19	25	87	1359	550	5.7	90	7.0	3.0	(Von Damm, 1995; Hannington et al., 2005)
	(Smoke and mirrors)
P. furiosus	Vulcano Island[2]	HKA	0	84.4	4.0	153	1558	5.0	10	96	260	430	2.3	100	7.0	2.0	(Rogers et al., 2007)
	(Punto Sette)
P. glycovorans	East Pacific Rise 13°N[5]	N-MORB	2635	354	3.1	712	551	28	54	182	10370	2932	8.2	95	7.5	3.0	(Hannington et al., 2005)
	(La chainette)
P. horikoshii JA-1	Iheya Ridge	HKA	1395	100										98	7.0	2.4
	(Clam Field)
P. horikoshii OT3	Iheya Ridge	HKA	1395	100										98	7.0	2.4
	(Clam Field)
P. kukulkanii	Guaymas Basin[5]	N-MORB	2000	315	5.9	599	485	40	34	226	77	139	4.8	105	7.0	3.0	(Hannington et al., 2005)
	(Rebecca’s Roost)
P. woesei	Vulcano Island[2]	HKA	0	84.4	4.0	153	1558	5.0	10	96	260	430	2.3	100	6.5	3.0	(Rogers et al., 2007)
	(Punto Sette)
Thermococcus acidaminovorans	Vulcano Island[2]	HKA	0	95	5.6	435	368	10	8.0	76	10	398	2.5	85	9.0	3.0	(Rogers et al., 2007)
	(Acque Calde)
T. aegaeus	Milos Island[6,7]	HKA	10	100	7.5	530	530	12	10	109	2785	8.0	0.2	90	6.0	2.0	(Wenzhöfer et al., 2000; Fitzsimons et al., 2003)
	(Palaeochori Bay)
T. aggregans	Guaymas Basin[5]	N-MORB	2000	315	5.9	599	485	40	34	226	77	139	4.8	88	7.0	2.5	(Hannington et al., 2005)
	(Rebecca’s Roost)
T. alcaliphilus	Vulcano Island[2]	HKA	0	95	5.6	435	368	10	8.0	76	10	398	2.5	85	9.0	3.0	(Rogers et al., 2007)
	(Acque Calde)
T. atlanticus	Mid Atlantic Ridge[5,8]	N-MORB	3550	350	3.9	559	510	24	26	50	2180	491	5.9	85	7.0	3.0	(Charlou et al., 2002; Hannington et al., 2005)
	(Snakepit)
T. barophilus CH1	Mid Atlantic Ridge[5,8]	N-MORB	4100	370	3.9									85	6.8	3.0	(Charlou et al., 2002; Hannington et al., 2005)
	(Ashadze)
T. barophilus CH5	Mid Atlantic Ridge[5,8]	N-MORB	3020	353	3.3	515	438	22	28	138	2500	330	0.8	85	6.8	3.0	(Charlou et al., 2002; Hannington et al., 2005)
	(Logachev)
T. barophilus MP	Mid Atlantic Ridge[5,8]	N-MORB	3550	350	3.9	559	510	24	26	50	2180	491	5.9	85	6.8	3.0	(Charlou et al., 2002; Hannington et al., 2005)
	(Snakepit)
	Juan De Fuca Ridge	E-MORB												83	7.0	3.0
T. barossii	(Unknown)
T. celer	Vulcano Island[2]	HKA	0	84.4	4.0	153	1558	5.0	10	96	260	430	2.3	88	5.8	4.0	(Rogers et al., 2007)
	(Punto Sette)
T. celericrescens	Suiyo Seamount[9]	IAB	1380	272	5.2								0.51	80	7.0	3.0	(Tsunogai et al., 1994)
	(APSK07)
T. chitonophagus		N-MORB	2600	350	3.4	489	432	23	16	81	1664	960	7.3	85	6.7	2.0
	East Pacific Rise 21°N[5] (OBS)																(Hannington et al., 2005) (OBS)
T. cleftensis	Juan de Fuca Ridge[4,5]	N-MORB	2350	330	3.0	875	682	40	73	224	2960	1190	3.7	82	8.0	3.0	(Von Damm, 1995; Hannington et al., 2005)
	(North Cleft Segment)
T. coalescens	Suiyo Seamount[9]	IAB	1380	272	5.2								0.51	87	6.5	2.5	(Tsunogai et al., 1994)
	(APSK07)
T. fumicolans	North Fiji Bassin	N-MORB	2000	285	4.7	255	210	11	7.0	30	13	12	2.0	85	8.5	3.0
	(White Lady)
T. gammatolerans	Guaymas Basin	N-MORB	2616											88	6.0	2.0
	(Unknown)
T. gorgonarius	Whales Island	MKA	0											88	6.8	3.0
	(Unknown)
T. guaymasensis	Guaymas Basin[5]	N-MORB	2000	315	5.9	599	485	40	34	226	77	139	4.8	88	7.2	3.0	(Hannington et al., 2005)
	(Rebecca’s Roost)
T. hydrothermalis	East Pacific Rise 21°N[5]	N-MORB	2600	350	3.4	489	432	23	16	81	1664	960	7.3	85	6.0	3.0	(Hannington et al., 2005)
	(Obs)
T. kodakarensis	Kodakara Island	HKA	0	102	5.8									85	7.0	3.0
	(Unknown)
T. litoralis	Vulcano Island[2]	HKA	0	84.4	4.0	153	1558	5.0	10	96	260	430	2.3	85	6.0	3.0	(Rogers et al., 2007)
	(Punto Sette)
T. marinus	Mid Atlantic Ridge[5,8]	N-MORB	3550	350	3.9	559	510	24	26	50	2180	491	5.9	88	6.0	2.0	(Von Damm, 1995; Hannington et al., 2005)
	(Snakepit)
T. nautili	East Pacific Rise 13°N[5]	N-MORB	2635	354	3.1	712	551	28	54	182	10370	2932	8.2	88	7.0	2.0	(Hannington et al., 2005)
	(La chainette)
T. onnurineus	Pacmanus [5]	BABB	1650	268	2.6	572	445	86	15	97	2404	3116	6.2	80	8.5	3.5	(Hannington et al., 2005)
	(Sediments)
T. pacificus	Bay of Plenty	MKA	40											85	7.0	3.0
	(Calypso Vents)
T. paralvinellae	Juan de Fuca Ridge[4,5]	E-MORB	2200	350	4.5	334	260	19	25	87	1359	550	5.7	82	8.0	3.2	(Von Damm, 1995; Hannington et al., 2005)
	(Smoke and mirrors)
T. peptonophilus	Suiyo Seamount[9]	IAB	1380	311	3.7	658	446	30	89	300	435	587	1.6	85	6.0	3.0	(Tsunogai et al., 1994)
	(vent F)
T. piezophilus	Mid-Cayman Trough[10]	N-MORB	4964	401	3.0	372	319	10	7.0	4.0	6290	574	4.2	75	6.0	3.0	(Webber et al., 2017)
	(Beebe 125)
T. prieurii	East Pacific Rise 7°S	N-MORB	2740	310	3.8	769							3.0	80	7.0	2.0
	(Lost Hope)
T. profundus	Iheya Ridge	HKA	1395	100										80	7.0	3.0
	(Clam Field)
T. radiotolerans	Guaymas Basin	N-MORB	2616											88	6.0	2.0
	(Unknown)
T. sibiricus	Samotlor Oil Field	S	2274	80	7.0									78	7.3	2.0
	(well J)
T. siculi	Iheya Ridge	HKA	1395	100										85	7.0	3.0
	(Clam Field)
T. sp. AM4	East Pacific Rise 13°N[5]	N-MORB	2635	354	3.1	712	551	28	54	182	10370	2932	8.2	82	6.8	3.0	(Hannington et al., 2005)
	(La chainette)
T. sp. DT4	Lau Basin	BABB	2100											85	6.8	3.0
	(Unknown)
T. sp. P6	Milos Island[6,7]	HKA	10	100	7.5	530	530	12	10	109	2785	8.0	0.2	85	6.8	3.0	(Wenzhöfer et al., 2000; Fitzsimons et al., 2003)
	(Palaeochori Bay)
T. stetteri	Kraternaya Bight	HKA	0	98	2.9									85	6.5	2.5
	(Unknown)
T. thioreducens	Mid Atlantic Ridge[5,8]	N-MORB	2300	365	2.8	750	556	20	67	199	24100	2280	1.2	85	7.0	3.0	(Charlou et al., 2002; Hannington et al., 2005)
	(Rainbow)
T. waiotapuensis	New-Zealand[11]	MKA	0	75	5.2	58.7	45.4	3.7	1.1	2.3	0.7	1.0	4.0	85	7.0	0.6	(Pope et al., 2004)
	(Champagne Pool)
T. zilligi	New-Zealand	MKA	0											80	7.4	0.3
	(Unknown)
Thermococcales strains were analyzed, but data on their original location were available for only 32 strains.		IAB: Island Arc Basalts; HKA: High K Andesites; MKA: Medium K Andesites; N- and E-MORB: Normal and Enriched-type Mid Oceanic Ridge Basalts; BABB: Back Arc Basin Basalts; S: Sandstone.	The elements considered were selected based on their ubiquity in the literature. Values estimated using the missMDA[12] package are underlined														References are indicated on hydrothermal vent names and listed in S1 Text.
